# Supplementary material for: Poly[(aqua­calcium)-μ4-pyrazine-2,3-di­carboxyl­ato]
Source: Acta Crystallogr Sect E Struct Rep Online. 2011 Nov 30;67(Pt 12):m1857. doi: 10.1107/S1600536811050276 (PMC3238750; doi:10.1107/S1600536811050276)
Supplement: Supplementary file 1 [file e-67-m1857-sup1.cif]

##############################################################################
#                                                                            #
# This CIF contains the data in a paper accepted for publication in          #
# Acta Crystallographica Section E. It conforms to the requirements of       #
# Notes for Authors for Acta Crystallographica Section E, and has been       #
# peer reviewed under the auspices of the IUCr Commission on Journals.       #
#                                                                            #
# Full details of the Crystallographic Information File format               #
# are given in the paper "The Crystallographic Information File (CIF):       #
# a New Standard Archive File for Crystallography" by S. R. Hall, F. H.      #
# Allen and I. D. Brown [Acta Cryst. (1991), A47, 655-685].                  #
#                                                                            #
# The current version of the core CIF dictionary is obtainable from          #
# ftp://ftp.iucr.org/pub/cif_core.dic.                                       #
#                                                                            #
# Software is freely available for graphical display of the structure(s)     #
# in this CIF. For information consult the CIF software page                 #
# http://www.iucr.org/resources/cif/software.                                #
#                                                                            #
# This file may be used for bona fide research purposes within the           #
# scientific community so long as proper attribution is given to the journal # 
# article from which it was obtained.                                        #
#                                                                            #
##############################################################################
data_I
_audit_creation_method     SHELXL-97
_chemical_name_systematic
;
Poly[(aquacalcium)-\m~4~-pyrazine-2,3-dicarboxylato]
;
_chemical_name_common     ?
_chemical_formula_moiety     'C6 H4 Ca N2 O5'
_chemical_formula_sum     'C6 H4 Ca N2 O5'
_chemical_formula_iupac     '[Ca (C6 H2 N2 O4) (H2 O)]'
_chemical_formula_weight     224.19
_chemical_melting_point     ?
_symmetry_cell_setting     monoclinic
_symmetry_space_group_name_H-M     'P 21/n'
_symmetry_space_group_name_Hall     -P_2yn
loop_
    _symmetry_equiv_pos_as_xyz
    'x, y, z'
    '-x+1/2, y+1/2, -z+1/2'
    '-x, -y, -z'
    'x-1/2, -y-1/2, z-1/2'
_cell_length_a     6.8109(7)
_cell_length_b     12.0469(13)
_cell_length_c     9.9191(11)
_cell_angle_alpha     90.00
_cell_angle_beta     102.3330(10)
_cell_angle_gamma     90.00
_cell_volume     795.08(15)
_cell_formula_units_Z     4
_cell_measurement_reflns_used     2583
_cell_measurement_theta_min     2.70
_cell_measurement_theta_max     28.24
_cell_measurement_temperature     298(2)
_exptl_crystal_description     block
_exptl_crystal_colour     colorless
_exptl_crystal_size_max     0.35
_exptl_crystal_size_mid     0.25
_exptl_crystal_size_min     0.10
_exptl_crystal_density_diffrn     1.873
_exptl_crystal_density_meas     ?
_exptl_crystal_density_method     'not measured'
_exptl_crystal_F_000     456
_exptl_absorpt_coefficient_mu     0.786
_exptl_absorpt_correction_type     multi-scan
_exptl_absorpt_process_details     '(SADABS; Bruker, 2005)'
_exptl_absorpt_correction_T_min     0.7704
_exptl_absorpt_correction_T_max     0.9255
_exptl_special_details
;
;
_diffrn_ambient_temperature     298(2)
_diffrn_radiation_type     MoK\a
_diffrn_radiation_wavelength     0.71073
_diffrn_radiation_source     'fine-focus sealed tube'
_diffrn_radiation_monochromator     graphite
_diffrn_measurement_device_type     'Bruker SMART APEX CCD'
_diffrn_measurement_method     '\w scans'
_diffrn_detector_area_resol_mean     ?
_diffrn_reflns_number     3904
_diffrn_reflns_av_R_equivalents     0.0255
_diffrn_reflns_av_sigmaI/netI     0.0246
_diffrn_reflns_theta_min     2.70
_diffrn_reflns_theta_max     25.01
_diffrn_reflns_theta_full     25.01
_diffrn_measured_fraction_theta_max     0.999
_diffrn_measured_fraction_theta_full     0.999
_diffrn_reflns_limit_h_min     -8
_diffrn_reflns_limit_h_max     8
_diffrn_reflns_limit_k_min     -12
_diffrn_reflns_limit_k_max     14
_diffrn_reflns_limit_l_min     -10
_diffrn_reflns_limit_l_max     11
_diffrn_standards_number     ?
_diffrn_standards_interval_count     ?
_diffrn_standards_interval_time     ?
_diffrn_standards_decay_%     ?
_refine_special_details
;
Refinement of <i>F</i>^2^ against ALL reflections. The weighted <i>R</i>-factor
<i>wR</i> and goodness of fit <i>S</i> are based on <i>F</i>^2^, conventional
<i>R</i>-factors <i>R</i> are based on <i>F</i>, with <i>F</i> set to zero for
negative <i>F</i>^2^. The threshold expression of <i>F</i>^2^ >
\s(<i>F</i>^2^) is used only for calculating <i>R</i>-factors(gt) <i>etc</i>.
and is not relevant to the choice of reflections for refinement.
<i>R</i>-factors based on <i>F</i>^2^ are statistically about twice as large
as those based on <i>F</i>, and <i>R</i>- factors based on ALL data will be
even larger.
;
_reflns_number_total     1405
_reflns_number_gt     1210
_reflns_threshold_expression     I>2sigma(I)
_refine_ls_structure_factor_coef     Fsqd
_refine_ls_matrix_type     full
_refine_ls_R_factor_all     0.0343
_refine_ls_R_factor_gt     0.0283
_refine_ls_wR_factor_gt     0.0706
_refine_ls_wR_factor_ref     0.0746
_refine_ls_goodness_of_fit_ref     1.060
_refine_ls_restrained_S_all     1.060
_refine_ls_number_reflns     1405
_refine_ls_number_parameters     143
_refine_ls_number_restraints     0
_refine_ls_hydrogen_treatment     refall
_refine_ls_weighting_scheme     calc
_refine_ls_weighting_details
         'calc w=1/[\s^2^(Fo^2^)+(0.0386P)^2^+0.4192P] where P=(Fo^2^+2Fc^2^)/3'
_atom_sites_solution_hydrogens     geom
_atom_sites_solution_primary     direct
_atom_sites_solution_secondary     difmap
_refine_ls_shift/su_max     0.000
_refine_ls_shift/su_mean     0.000
_refine_diff_density_max     0.352
_refine_diff_density_min     -0.343
_refine_ls_extinction_method     none
_refine_ls_extinction_coef     ?
loop_
    _atom_type_symbol
    _atom_type_description
    _atom_type_scat_dispersion_real
    _atom_type_scat_dispersion_imag
    _atom_type_scat_source
    'C' 'C' 0.0033 0.0016
                         'International Tables Vol C Tables 4.2.6.8 and 6.1.1.4'
    'H' 'H' 0.0000 0.0000
                         'International Tables Vol C Tables 4.2.6.8 and 6.1.1.4'
    'N' 'N' 0.0061 0.0033
                         'International Tables Vol C Tables 4.2.6.8 and 6.1.1.4'
    'O' 'O' 0.0106 0.0060
                         'International Tables Vol C Tables 4.2.6.8 and 6.1.1.4'
    'Ca' 'Ca' 0.2262 0.3064
                         'International Tables Vol C Tables 4.2.6.8 and 6.1.1.4'
_computing_data_collection     'SMART (Bruker, 2005)'
_computing_cell_refinement     'SAINT (Bruker, 2005)'
_computing_data_reduction     'SAINT (Bruker, 2005)'
_computing_structure_solution     'SHELXS97 (Sheldrick, 2008)'
_computing_structure_refinement     'SHELXL97 (Sheldrick, 2008)'
_computing_molecular_graphics     'SHELXTL (Sheldrick, 2008)'
_computing_publication_material     'SHELXL97 (Sheldrick, 2008)'
loop_
    _atom_site_type_symbol
    _atom_site_label
    _atom_site_fract_x
    _atom_site_fract_y
    _atom_site_fract_z
    _atom_site_U_iso_or_equiv
    _atom_site_adp_type
    _atom_site_calc_flag
    _atom_site_refinement_flags
    _atom_site_occupancy
    _atom_site_symmetry_multiplicity
    _atom_site_disorder_assembly
    _atom_site_disorder_group
    O O5 0.2040(3) -0.20134(16) 0.40189(19) 0.0390(5) Uani d . 1 1 . .
    O O2 0.2816(2) 0.22697(11) 0.83932(14) 0.0279(4) Uani d . 1 1 . .
    O O4 0.4176(2) 0.09317(12) 0.37610(18) 0.0343(4) Uani d . 1 1 . .
    N N2 0.2587(3) 0.37894(14) 0.64192(17) 0.0218(4) Uani d . 1 1 . .
    C C4 0.2491(4) 0.45523(18) 0.5424(2) 0.0268(5) Uani d . 1 1 . .
    Ca Ca1 0.23561(6) -0.08343(3) 0.59754(4) 0.01641(15) Uani d . 1 1 . .
    O O3 0.1145(2) 0.06496(11) 0.41707(14) 0.0207(3) Uani d . 1 1 . .
    O O1 0.3116(2) 0.08934(10) 0.69619(14) 0.0256(4) Uani d . 1 1 . .
    C C6 0.2677(3) 0.12378(16) 0.41813(19) 0.0170(4) Uani d . 1 1 . .
    C C1 0.2679(3) 0.27200(15) 0.60607(19) 0.0173(4) Uani d . 1 1 . .
    C C5 0.2868(3) 0.18869(15) 0.72322(19) 0.0181(4) Uani d . 1 1 . .
    C C2 0.2662(3) 0.24255(16) 0.46930(19) 0.0171(4) Uani d . 1 1 . .
    N N1 0.2632(3) 0.31989(14) 0.37173(17) 0.0238(4) Uani d . 1 1 . .
    C C3 0.2526(4) 0.42579(17) 0.4091(2) 0.0284(5) Uani d . 1 1 . .
    H H2 0.242(3) 0.526(2) 0.564(2) 0.024(6) Uiso d . 1 1 . .
    H H1 0.245(3) 0.479(2) 0.336(2) 0.029(6) Uiso d . 1 1 . .
    H H3 0.212(5) -0.198(3) 0.319(4) 0.072(11) Uiso d . 1 1 . .
    H H4 0.207(5) -0.260(3) 0.426(4) 0.073(12) Uiso d . 1 1 . .
loop_
    _atom_site_aniso_label
    _atom_site_aniso_U_11
    _atom_site_aniso_U_22
    _atom_site_aniso_U_33
    _atom_site_aniso_U_12
    _atom_site_aniso_U_13
    _atom_site_aniso_U_23
    O5 0.0702(13) 0.0292(10) 0.0187(9) -0.0027(9) 0.0122(8) -0.0006(7)
    O2 0.0484(10) 0.0199(8) 0.0161(7) 0.0005(7) 0.0082(7) -0.0016(6)
    O4 0.0211(9) 0.0356(9) 0.0487(10) -0.0014(7) 0.0130(7) -0.0179(7)
    N2 0.0281(10) 0.0171(8) 0.0193(9) 0.0012(7) 0.0034(7) -0.0005(7)
    C4 0.0397(14) 0.0160(10) 0.0243(11) 0.0017(9) 0.0062(10) 0.0023(9)
    Ca1 0.0167(2) 0.0162(2) 0.0158(2) -0.00003(14) 0.00219(16) -0.00004(14)
    O3 0.0178(7) 0.0215(7) 0.0225(7) -0.0037(6) 0.0035(6) -0.0001(6)
    O1 0.0408(9) 0.0156(7) 0.0190(8) 0.0019(6) 0.0031(7) -0.0007(5)
    C6 0.0179(11) 0.0208(10) 0.0110(9) 0.0009(8) 0.0002(8) 0.0008(8)
    C1 0.0176(10) 0.0175(10) 0.0164(10) 0.0002(8) 0.0028(8) -0.0012(8)
    C5 0.0192(10) 0.0171(10) 0.0170(10) -0.0008(8) 0.0016(8) -0.0019(8)
    C2 0.0144(10) 0.0202(10) 0.0162(10) -0.0013(8) 0.0023(8) 0.0003(8)
    N1 0.0292(10) 0.0233(9) 0.0184(8) -0.0005(7) 0.0043(7) 0.0016(7)
    C3 0.0422(14) 0.0208(11) 0.0215(12) -0.0003(9) 0.0055(10) 0.0059(9)
_geom_special_details
;
All e.s.d.'s (except the e.s.d. in the dihedral angle between two l.s. planes)
are estimated using the full covariance matrix. The cell e.s.d.'s are taken
into account individually in the estimation of e.s.d.'s in distances, angles
and torsion angles; correlations between e.s.d.'s in cell parameters are only
used when they are defined by crystal symmetry. An approximate (isotropic)
treatment of cell e.s.d.'s is used for estimating e.s.d.'s involving l.s.
planes.
;
loop_
    _geom_bond_atom_site_label_1
    _geom_bond_atom_site_label_2
    _geom_bond_site_symmetry_2
    _geom_bond_distance
    _geom_bond_publ_flag
    O5 Ca1 . 2.3774(17) ?
    O5 H3 . 0.83(4) ?
    O5 H4 . 0.74(4) ?
    O2 C5 . 1.248(2) ?
    O2 Ca1 2_556 2.3779(14) ?
    O4 C6 . 1.238(2) ?
    O4 Ca1 3_656 2.3233(15) ?
    N2 C4 . 1.340(3) ?
    N2 C1 . 1.341(3) ?
    N2 Ca1 2_556 2.6159(17) ?
    C4 C3 . 1.374(3) ?
    C4 H2 . 0.88(2) ?
    Ca1 O1 . 2.3111(14) ?
    Ca1 O4 3_656 2.3233(15) ?
    Ca1 O3 3_556 2.3682(14) ?
    Ca1 O2 2_546 2.3779(14) ?
    Ca1 O3 . 2.5396(14) ?
    Ca1 N2 2_546 2.6159(17) ?
    Ca1 Ca1 3_556 3.9284(8) ?
    Ca1 H4 . 2.70(4) ?
    O3 C6 . 1.260(2) ?
    O3 Ca1 3_556 2.3682(14) ?
    O1 C5 . 1.246(2) ?
    C6 C2 . 1.519(3) ?
    C1 C2 . 1.400(3) ?
    C1 C5 . 1.520(3) ?
    C2 N1 . 1.340(2) ?
    N1 C3 . 1.335(3) ?
    C3 H1 . 0.96(2) ?
loop_
    _geom_angle_atom_site_label_1
    _geom_angle_atom_site_label_2
    _geom_angle_atom_site_label_3
    _geom_angle_site_symmetry_1
    _geom_angle_site_symmetry_3
    _geom_angle
    _geom_angle_publ_flag
    Ca1 O5 H3 . . 139(2) ?
    Ca1 O5 H4 . . 108(3) ?
    H3 O5 H4 . . 112(3) ?
    C5 O2 Ca1 . 2_556 127.64(12) ?
    C6 O4 Ca1 . 3_656 150.28(14) ?
    C4 N2 C1 . . 117.46(18) ?
    C4 N2 Ca1 . 2_556 126.65(14) ?
    C1 N2 Ca1 . 2_556 115.89(12) ?
    N2 C4 C3 . . 121.6(2) ?
    N2 C4 H2 . . 118.6(14) ?
    C3 C4 H2 . . 119.8(14) ?
    O1 Ca1 O4 . 3_656 82.39(5) ?
    O1 Ca1 O3 . 3_556 94.17(5) ?
    O4 Ca1 O3 3_656 3_556 176.20(5) ?
    O1 Ca1 O5 . . 148.96(6) ?
    O4 Ca1 O5 3_656 . 88.53(7) ?
    O3 Ca1 O5 3_556 . 95.26(6) ?
    O1 Ca1 O2 . 2_546 140.60(5) ?
    O4 Ca1 O2 3_656 2_546 91.60(6) ?
    O3 Ca1 O2 3_556 2_546 90.05(5) ?
    O5 Ca1 O2 . 2_546 68.91(6) ?
    O1 Ca1 O3 . . 70.98(5) ?
    O4 Ca1 O3 3_656 . 106.51(5) ?
    O3 Ca1 O3 3_556 . 73.71(5) ?
    O5 Ca1 O3 . . 83.45(6) ?
    O2 Ca1 O3 2_546 . 146.61(5) ?
    O1 Ca1 N2 . 2_546 77.47(5) ?
    O4 Ca1 N2 3_656 2_546 94.59(6) ?
    O3 Ca1 N2 3_556 2_546 83.05(5) ?
    O5 Ca1 N2 . 2_546 133.04(6) ?
    O2 Ca1 N2 2_546 2_546 64.18(5) ?
    O3 Ca1 N2 . 2_546 138.80(5) ?
    O1 Ca1 Ca1 . 3_556 80.40(4) ?
    O4 Ca1 Ca1 3_656 3_556 141.75(5) ?
    O3 Ca1 Ca1 3_556 3_556 38.35(3) ?
    O5 Ca1 Ca1 . 3_556 88.95(5) ?
    O2 Ca1 Ca1 2_546 3_556 122.70(4) ?
    O3 Ca1 Ca1 . 3_556 35.36(3) ?
    N2 Ca1 Ca1 2_546 3_556 114.42(4) ?
    O1 Ca1 H4 . . 162.6(8) ?
    O4 Ca1 H4 3_656 . 88.1(7) ?
    O3 Ca1 H4 3_556 . 95.7(7) ?
    O5 Ca1 H4 . . 15.2(8) ?
    O2 Ca1 H4 2_546 . 53.8(8) ?
    O3 Ca1 H4 . . 98.1(8) ?
    N2 Ca1 H4 2_546 . 117.9(8) ?
    Ca1 Ca1 H4 3_556 . 98.7(8) ?
    C6 O3 Ca1 . 3_556 140.29(13) ?
    C6 O3 Ca1 . . 104.26(11) ?
    Ca1 O3 Ca1 3_556 . 106.29(5) ?
    C5 O1 Ca1 . . 158.12(14) ?
    O4 C6 O3 . . 124.80(18) ?
    O4 C6 C2 . . 117.25(17) ?
    O3 C6 C2 . . 117.90(16) ?
    N2 C1 C2 . . 120.60(17) ?
    N2 C1 C5 . . 115.63(16) ?
    C2 C1 C5 . . 123.74(17) ?
    O1 C5 O2 . . 125.83(18) ?
    O1 C5 C1 . . 117.58(17) ?
    O2 C5 C1 . . 116.55(16) ?
    N1 C2 C1 . . 121.28(18) ?
    N1 C2 C6 . . 114.43(16) ?
    C1 C2 C6 . . 124.29(17) ?
    C3 N1 C2 . . 117.23(17) ?
    N1 C3 C4 . . 121.8(2) ?
    N1 C3 H1 . . 115.3(14) ?
    C4 C3 H1 . . 122.9(14) ?
data_global
_journal_date_recd_electronic     2011-10-17
_journal_date_accepted     2011-11-23
_journal_name_full     'Acta Crystallographica, Section E'
_journal_year     2011
_journal_volume     67
_journal_issue     12
_journal_page_first     m1857
_journal_page_last     m1857
_journal_paper_category     QM
_journal_paper_doi     10.1107/S1600536811050276
_journal_coeditor_code     DS2152
_publ_contact_author_name     'Qing-Feng Yang'
_publ_contact_author_address
;
Key Laboratory of Energy Resources and Chemical Engineering
Ningxia University
Yinchuan 750021
Ningxia
People's Republic of China
;
_publ_contact_author_email     yangqf@nxu.edu.cn
_publ_contact_author_fax     '86 0951 2062323'
_publ_contact_author_phone     '86 0951 2062861'
_publ_section_title
;
Poly[(aquacalcium)-\m~4~-pyrazine-2,3-dicarboxylato]
;
loop_
    _publ_author_name
    _publ_author_address
    'Qing-Feng Yang'
;
Key Laboratory of Energy Resources and Chemical Engineering
Ningxia University
Yinchuan 750021
Ningxia
People's Republic of China
;
    'Yue-Ping Zhang'
;
Key Laboratory of Energy Resources and Chemical Engineering
Ningxia University
Yinchuan 750021
Ningxia
People's Republic of China
;
    'Jing Lu'
;
School of Chemistry and Chemical Engineering
Liaocheng University
Liaocheng 252059
Shandong
People's Republic of China
;
    'Ping Xue'
;
Key Laboratory of Energy Resources and Chemical Engineering
Ningxia University
Yinchuan 750021
Ningxia
People's Republic of China
;
    'Zheng Wang'
;
Key Laboratory of Energy Resources and Chemical Engineering
Ningxia University
Yinchuan 750021
Ningxia
People's Republic of China
;
