# Supplementary material for: Poly[(aqua­calcium)-μ4-pyrazine-2,3-di­carboxyl­ato]
Source: Acta Crystallogr Sect E Struct Rep Online. 2011 Nov 30;67(Pt 12):m1857. doi: 10.1107/S1600536811050276 (PMC3238750; doi:10.1107/S1600536811050276)
Supplement: Supplementary file 2 [file e-67-m1857-Isup2.hkl]

# 
# h,k,l, Fc-squared, Fo-squared, sigma(Fo-squared) and status flag 
# 
data_I
_shelx_title ' 110609c in P2(1)/n' 
_shelx_refln_list_code          4 
_shelx_F_calc_maximum      130.07 
_exptl_crystal_F_000       456.00 
_reflns_d_resolution_high  0.8406 
 
loop_ 
 _symmetry_equiv_pos_as_xyz 
 'x, y, z' 
 '-x+1/2, y+1/2, -z+1/2' 
 '-x, -y, -z' 
 'x-1/2, -y-1/2, z-1/2' 
 
_cell_length_a     6.8109 
_cell_length_b    12.0469 
_cell_length_c     9.9191 
_cell_angle_alpha  90.000 
_cell_angle_beta  102.333 
_cell_angle_gamma  90.000 
 
_shelx_F_squared_multiplier     1.000 
 
loop_ 
 _refln_index_h 
 _refln_index_k 
 _refln_index_l 
 _refln_F_squared_calc 
 _refln_F_squared_meas 
 _refln_F_squared_sigma 
 _refln_observed_status 
   4   0   0     9737.83     9413.96    118.68 o 
   6   0   0     4091.87     3861.75     65.04 o 
   1   1   0       17.75       16.31      1.22 o 
   2   1   0     3608.45     3563.05     33.22 o 
   3   1   0       77.95       81.18      3.89 o 
   4   1   0     2268.97     2415.99     29.26 o 
   5   1   0       17.30       21.76      3.58 o 
   6   1   0     1402.34     1329.04     23.33 o 
   7   1   0        9.70       11.67      3.96 o 
   0   2   0      148.79      138.43      2.86 o 
   1   2   0     3132.23     2891.34     33.78 o 
   2   2   0     1041.52     1154.42     10.17 o 
   3   2   0     7824.54     7566.00     73.27 o 
   4   2   0      238.48      265.83      7.95 o 
   5   2   0     1492.48     1459.98     34.69 o 
   6   2   0       58.59       61.93      6.14 o 
   7   2   0      352.96      323.72     17.52 o 
   1   3   0       87.61       95.34      2.04 o 
   2   3   0        6.10        4.94      1.25 o 
   3   3   0        7.54        9.48      3.19 o 
   4   3   0        0.20        0.14      1.32 o 
   5   3   0        8.75        7.37      2.17 o 
   6   3   0      177.84      181.54      8.67 o 
   7   3   0        4.68        4.39      3.67 o 
   0   4   0     1236.16     1191.50     10.90 o 
   1   4   0      447.92      378.55      4.71 o 
   2   4   0       83.74       64.98      1.91 o 
   3   4   0     4177.75     4231.62     29.77 o 
   4   4   0       58.77       60.16      3.11 o 
   5   4   0     1030.48     1060.25     19.82 o 
   6   4   0      177.03      173.13      8.47 o 
   7   4   0      150.48      144.50      8.59 o 
   1   5   0      195.85      200.55      4.25 o 
   2   5   0        0.01       -0.95      0.93 o 
   3   5   0        0.40        0.09      0.95 o 
   4   5   0      188.34      187.86      7.27 o 
   5   5   0       64.27       64.09      5.28 o 
   6   5   0      248.15      237.90      9.94 o 
   7   5   0       30.34       38.84      6.07 o 
   0   6   0    12719.53    10384.41    150.83 o 
   1   6   0      247.91      247.23      4.40 o 
   2   6   0     3601.35     3612.74     25.61 o 
   3   6   0      162.78      169.49      5.46 o 
   4   6   0      928.01      977.35     15.26 o 
   5   6   0       74.89       70.97      5.23 o 
   6   6   0     1008.30     1009.66     34.85 o 
   7   6   0        2.32        0.69      3.26 o 
   1   7   0       18.10       18.26      1.65 o 
   2   7   0      427.52      430.11      6.57 o 
   3   7   0       75.73       76.32      3.87 o 
   4   7   0       30.25       32.11      3.68 o 
   5   7   0       11.11       11.45      3.39 o 
   6   7   0       68.22       74.86      7.25 o 
   0   8   0     1425.85     1411.18     21.53 o 
   1   8   0      136.76      127.10      3.33 o 
   2   8   0      328.86      318.11      5.94 o 
   3   8   0      862.73      872.24     19.14 o 
   4   8   0        7.83        7.72      2.73 o 
   5   8   0      262.45      249.40      9.77 o 
   6   8   0       35.91       34.97      7.18 o 
   1   9   0      153.66      150.29      3.74 o 
   2   9   0      279.91      275.07      7.97 o 
   3   9   0       63.88       65.88      4.00 o 
   4   9   0      233.86      220.01      7.59 o 
   5   9   0       14.01       12.81      3.63 o 
   6   9   0      250.93      258.79     11.05 o 
   0  10   0      768.26      766.10     25.58 o 
   1  10   0      597.25      611.51      9.33 o 
   2  10   0      300.07      299.88      6.90 o 
   3  10   0     1144.67     1160.57     18.46 o 
   4  10   0      103.24      106.19      5.81 o 
   5  10   0      459.67      480.66     13.31 o 
   1  11   0       29.35       28.55      3.49 o 
   2  11   0       75.25       67.77      4.92 o 
   3  11   0        2.64        4.42      2.24 o 
   4  11   0        1.84       -0.58      2.25 o 
   5  11   0       83.26       84.30      8.65 o 
   0  12   0      595.19      595.51     21.13 o 
   1  12   0        7.92        6.75      2.47 o 
   2  12   0      248.58      251.06      8.19 o 
   3  12   0        1.84       -0.61      2.47 o 
   4  12   0      135.57      140.75      5.97 o 
   1  13   0        1.37       -0.26      2.15 o 
   2  13   0      127.45      129.21      6.20 o 
   3  13   0        5.59        4.07      3.03 o 
   0  14   0       52.63       64.73      9.73 o 
   1  14   0       47.24       55.25      9.24 o 
  -7   0   1        0.62        4.79      5.02 o 
  -5   0   1      438.46      428.11     16.28 o 
  -3   0   1     7213.24     6781.41     86.63 o 
  -1   0   1     4653.44     4084.62     50.10 o 
   1   0   1     3234.13     3064.53     38.37 o 
   3   0   1     2306.38     2462.09     38.34 o 
   5   0   1      226.26      240.18     11.99 o 
   7   0   1       35.84       28.87      7.24 o 
  -8   1   1        0.03       -1.52      5.41 o 
  -7   1   1      262.08      227.42      9.89 o 
  -6   1   1       74.93       80.68      5.85 o 
  -5   1   1      679.73      703.97     21.94 o 
  -4   1   1       62.99       53.06      7.27 o 
  -3   1   1      501.26      585.55     10.95 o 
  -2   1   1      268.42      265.31      6.88 o 
  -1   1   1     1906.30     1786.91     12.20 o 
   0   1   1     3676.50     3318.35     85.03 o 
   1   1   1     1011.61     1036.22     18.09 o 
   2   1   1       18.55       32.22      2.03 o 
   3   1   1      324.63      302.06     14.47 o 
   4   1   1      157.35      164.19      6.24 o 
   5   1   1       40.94       40.94      4.66 o 
   6   1   1      379.42      399.78     19.58 o 
   7   1   1        0.92       -2.06      2.83 o 
  -7   2   1       53.13       56.96      9.75 o 
  -6   2   1     1661.44     1641.36     26.59 o 
  -5   2   1       32.03       17.08      5.68 o 
  -4   2   1      398.70      399.66      9.96 o 
  -3   2   1      433.98      472.26      9.61 o 
  -2   2   1       88.71       75.74      2.14 o 
  -1   2   1       13.15       13.39      1.04 o 
   0   2   1      367.05      395.25      3.91 o 
   1   2   1        2.05        3.29      1.31 o 
   2   2   1      339.15      362.57      5.97 o 
   3   2   1      105.18      100.10      4.15 o 
   4   2   1        8.43        7.91      2.32 o 
   5   2   1        0.86       -1.96      2.28 o 
   6   2   1       27.58       28.01      4.63 o 
   7   2   1       33.55       28.78      7.73 o 
  -7   3   1       59.67       68.53      7.40 o 
  -6   3   1       56.72       58.96      6.19 o 
  -5   3   1       69.92       69.40      7.48 o 
  -4   3   1      372.31      364.77      7.53 o 
  -3   3   1      421.80      468.95      6.77 o 
  -2   3   1      307.40      284.11      5.32 o 
  -1   3   1      446.86      487.32      6.62 o 
   0   3   1      145.16      124.31      2.20 o 
   1   3   1      160.85      170.60      3.03 o 
   2   3   1        0.16       -0.09      0.62 o 
   3   3   1     3302.15     3359.38     28.16 o 
   4   3   1       92.27       82.75      3.66 o 
   5   3   1      816.91      797.61     13.08 o 
   6   3   1       64.68       61.92      6.70 o 
   7   3   1       77.81       93.95      8.82 o 
  -7   4   1        7.12        9.00      4.01 o 
  -6   4   1     1385.15     1363.44     24.53 o 
  -5   4   1       20.19       21.60      3.78 o 
  -4   4   1      758.00      718.84     13.23 o 
  -3   4   1      143.52      146.19      4.10 o 
  -2   4   1     1438.90     1424.10     27.44 o 
  -1   4   1        5.62        4.91      0.60 o 
   0   4   1     6079.17     5322.17    153.14 o 
   1   4   1      418.38      438.51      5.48 o 
   2   4   1     1680.63     1703.84     20.66 o 
   3   4   1      336.00      333.23      6.10 o 
   4   4   1      156.44      162.04      4.93 o 
   5   4   1        8.48       11.62      3.24 o 
   6   4   1       13.54       13.04      4.18 o 
   7   4   1        3.30       -0.18      3.52 o 
  -7   5   1       39.73       37.15      5.90 o 
  -6   5   1       65.51       64.69      5.84 o 
  -5   5   1        1.09       -0.57      2.03 o 
  -4   5   1      144.75      118.82      3.83 o 
  -3   5   1       32.82       21.37      2.47 o 
  -2   5   1      265.92      243.09      3.28 o 
  -1   5   1      100.82      137.00      2.50 o 
   0   5   1     4021.16     3756.04     21.92 o 
   1   5   1      105.41       83.11      2.49 o 
   2   5   1     1942.22     1928.93     19.61 o 
   3   5   1     1120.44     1128.43     15.22 o 
   4   5   1      689.03      693.17     14.88 o 
   5   5   1      183.86      194.18     11.15 o 
   6   5   1     1284.86     1282.90     51.28 o 
   7   5   1       12.34       15.62      5.01 o 
  -7   6   1       79.47       94.21      7.47 o 
  -6   6   1       40.83       38.48     10.63 o 
  -5   6   1      407.60      404.06     11.78 o 
  -4   6   1      250.35      259.44      7.26 o 
  -3   6   1     2770.64     2798.23     86.89 o 
  -2   6   1     1658.96     1807.94     14.72 o 
  -1   6   1     1964.10     2060.71     17.27 o 
   0   6   1     1574.20     1655.57     11.91 o 
   1   6   1     1852.15     1992.33     16.22 o 
   2   6   1      372.59      386.81      6.23 o 
   3   6   1     1160.47     1235.19     16.51 o 
   4   6   1      362.34      370.93     10.90 o 
   5   6   1       77.00       74.20      6.06 o 
   6   6   1       63.79       72.44      7.50 o 
   7   6   1        3.16       -0.91      3.49 o 
  -7   7   1        2.36        0.04      5.14 o 
  -6   7   1      110.12      107.27      6.88 o 
  -5   7   1       80.33       68.37      4.60 o 
  -4   7   1      170.72      169.04      6.02 o 
  -3   7   1        0.25       -0.32      1.39 o 
  -2   7   1      762.66      735.02      7.87 o 
  -1   7   1       29.36       17.52      1.54 o 
   0   7   1     1648.71     1550.28     10.80 o 
   1   7   1        5.92        1.79      1.07 o 
   2   7   1        7.27        2.81      1.19 o 
   3   7   1      388.60      401.83      9.07 o 
   4   7   1       36.72       40.04      4.89 o 
   5   7   1      197.27      209.97      9.11 o 
   6   7   1      136.98      126.91      7.83 o 
  -6   8   1      603.25      606.74     16.27 o 
  -5   8   1       48.80       52.03      4.43 o 
  -4   8   1      213.14      201.09      6.78 o 
  -3   8   1      301.03      298.69      6.72 o 
  -2   8   1      166.52      159.90      6.62 o 
  -1   8   1       39.73       30.73      2.30 o 
   0   8   1       55.56       51.72      1.78 o 
   1   8   1      219.17      230.42      4.97 o 
   2   8   1      100.22       93.49      3.40 o 
   3   8   1       62.06       61.73      3.87 o 
   4   8   1       16.98       10.89      2.91 o 
   5   8   1        3.10        5.31      3.30 o 
   6   8   1       58.54       71.89      7.59 o 
  -6   9   1       10.36        5.70      5.97 o 
  -5   9   1      115.74      115.52      5.84 o 
  -4   9   1      146.80      145.59      5.32 o 
  -3   9   1      752.03      768.07     30.82 o 
  -2   9   1        2.82        1.98      1.54 o 
  -1   9   1      892.72      894.41      9.47 o 
   0   9   1       10.13        8.77      1.45 o 
   1   9   1     1138.70     1137.62     12.62 o 
   2   9   1      107.36      108.21      3.87 o 
   3   9   1     2297.66     2344.72     31.75 o 
   4   9   1       27.94       21.69      5.09 o 
   5   9   1     1041.32     1094.88     24.43 o 
  -5  10   1      146.75      156.95      7.50 o 
  -4  10   1       12.90        9.46      2.48 o 
  -3  10   1      172.67      179.49      5.69 o 
  -2  10   1       15.50        9.76      2.27 o 
  -1  10   1       46.87       46.38      3.62 o 
   0  10   1        1.80       -0.57      1.29 o 
   1  10   1      279.09      269.58      5.38 o 
   2  10   1       62.26       57.06      3.86 o 
   3  10   1       65.94       61.45      4.79 o 
   4  10   1      133.99      133.45      6.85 o 
   5  10   1       51.51       51.30      9.86 o 
  -5  11   1       61.36       60.67      6.40 o 
  -4  11   1      587.53      595.04     17.44 o 
  -3  11   1       29.10       25.06      3.23 o 
  -2  11   1      567.46      575.82     11.90 o 
  -1  11   1       15.42       13.00      2.85 o 
   0  11   1      980.28     1021.66     22.98 o 
   1  11   1       27.08       29.53      3.63 o 
   2  11   1      475.01      493.01      9.40 o 
   3  11   1      178.25      187.85      8.28 o 
   4  11   1       91.35       98.88      7.35 o 
  -4  12   1        0.39        1.81      2.68 o 
  -3  12   1      145.26      147.22      8.58 o 
  -2  12   1        6.64        9.83      2.77 o 
  -1  12   1       98.14      102.06      5.16 o 
   0  12   1       71.77       63.53      5.52 o 
   1  12   1      156.71      165.37      6.41 o 
   2  12   1      258.65      250.74      8.33 o 
   3  12   1       68.04       68.45      5.43 o 
   4  12   1        6.81        5.61      3.14 o 
  -3  13   1        3.67       -0.59      3.52 o 
  -2  13   1      108.10      106.72      7.38 o 
  -1  13   1       68.06       57.53     10.01 o 
   0  13   1      229.80      225.42     14.17 o 
   1  13   1       34.91       35.99      5.27 o 
   2  13   1      124.70      127.48      6.32 o 
   3  13   1      114.02      100.53      6.09 o 
  -1  14   1       72.61       60.52      7.44 o 
   0  14   1       15.70       17.35      4.51 o 
   1  14   1        0.84        3.20      3.53 o 
  -8   0   2        0.47       -3.01      5.49 o 
  -6   0   2       11.80       10.64      4.89 o 
  -4   0   2      628.79      703.50     20.02 o 
  -2   0   2     1225.90     1194.55     13.80 o 
   0   0   2     2251.94     2181.63     43.08 o 
   2   0   2      471.48      464.83     11.74 o 
   4   0   2      242.41      239.60     10.81 o 
   6   0   2     1377.62     1341.84     33.44 o 
  -8   1   2      140.85      130.39      8.59 o 
  -7   1   2       68.05       75.87      7.79 o 
  -6   1   2      567.96      605.40     21.87 o 
  -5   1   2      578.96      571.50     13.92 o 
  -4   1   2      160.55      161.07      6.58 o 
  -3   1   2     6494.58     6363.83    265.29 o 
  -2   1   2       56.39       52.77      1.46 o 
  -1   1   2     1383.19     1373.36      8.80 o 
   0   1   2     2310.82     2478.70     33.10 o 
   1   1   2        1.48        0.24      0.57 o 
   2   1   2      763.08      783.07     11.25 o 
   3   1   2     1100.41     1113.58     15.95 o 
   4   1   2      308.98      308.04      8.64 o 
   5   1   2      110.79       98.99      5.62 o 
   6   1   2      312.18      313.16     10.75 o 
   7   1   2        0.14       -5.59      4.38 o 
  -8   2   2       10.02       12.31      7.75 o 
  -7   2   2        2.95       -2.50      3.04 o 
  -6   2   2       16.25       13.06      4.40 o 
  -5   2   2        1.94       -0.22      1.99 o 
  -4   2   2        4.42        1.66      2.21 o 
  -3   2   2      270.30      279.84      6.17 o 
  -2   2   2      186.65      179.85      3.54 o 
  -1   2   2     2376.05     2224.79     33.36 o 
   0   2   2      652.98      640.22      7.62 o 
   1   2   2     1466.14     1500.11     31.44 o 
   2   2   2      125.70      105.68      3.57 o 
   3   2   2     1718.55     1826.03     18.53 o 
   4   2   2       73.11       63.28      5.80 o 
   5   2   2      348.13      329.26     14.32 o 
   6   2   2      237.51      241.85     14.30 o 
   7   2   2        9.52        7.81      3.93 o 
  -7   3   2       10.10        6.54      5.03 o 
  -6   3   2     1547.80     1593.12     42.24 o 
  -5   3   2        0.70       -1.00      1.88 o 
  -4   3   2      290.92      265.72      6.39 o 
  -3   3   2       52.54       59.89      2.41 o 
  -2   3   2      273.70      208.91      3.31 o 
  -1   3   2      481.08      503.11      4.85 o 
   0   3   2     8317.03     7016.75    139.36 o 
   1   3   2      652.18      657.21     11.29 o 
   2   3   2     2068.62     2052.79     18.23 o 
   3   3   2      358.93      368.59      6.88 o 
   4   3   2      380.41      377.36      7.95 o 
   5   3   2      153.81      145.09      7.46 o 
   6   3   2      630.69      621.19     16.89 o 
   7   3   2       17.51       16.20      4.74 o 
  -7   4   2       14.25       15.51     10.12 o 
  -6   4   2       23.88       25.89      4.45 o 
  -5   4   2       50.99       40.48      4.71 o 
  -4   4   2       14.04       12.62      1.98 o 
  -3   4   2      142.81      131.83      3.52 o 
  -2   4   2      279.53      302.96      4.24 o 
  -1   4   2        1.37        1.95      0.62 o 
   0   4   2      136.86      154.82      2.64 o 
   1   4   2      758.11      826.39      7.00 o 
   2   4   2        8.83        6.83      2.05 o 
   3   4   2     2362.84     2545.61     25.17 o 
   4   4   2        5.17        3.27      2.27 o 
   5   4   2      625.24      660.04     16.07 o 
   6   4   2       57.11       75.88     10.42 o 
   7   4   2      122.51      122.47      8.29 o 
  -7   5   2        9.10        6.93      6.19 o 
  -6   5   2      374.20      370.97     11.91 o 
  -5   5   2      143.67      146.61      6.70 o 
  -4   5   2       83.71       73.00      3.15 o 
  -3   5   2     3331.61     3330.88     46.77 o 
  -2   5   2      168.36      164.99      3.27 o 
  -1   5   2     2723.58     2574.22     16.79 o 
   0   5   2     1847.15     1870.95     14.61 o 
   1   5   2     1714.94     1675.87     14.29 o 
   2   5   2      561.43      554.09      9.38 o 
   3   5   2     2003.04     2066.06     31.79 o 
   4   5   2       12.06        6.32      2.69 o 
   5   5   2      220.95      213.10     10.18 o 
   6   5   2       22.57       30.66      5.93 o 
   7   5   2       33.97       29.07      5.86 o 
  -7   6   2        8.10        1.50      6.01 o 
  -6   6   2        2.76       -0.66      4.13 o 
  -5   6   2      481.22      476.28     10.75 o 
  -4   6   2      167.08      177.35      5.84 o 
  -3   6   2      791.46      841.45     13.29 o 
  -2   6   2      190.93      200.88      3.01 o 
  -1   6   2      343.66      358.14      4.88 o 
   0   6   2      700.93      749.35      8.37 o 
   1   6   2      814.98      864.51      9.70 o 
   2   6   2      575.42      586.07     10.08 o 
   3   6   2      288.97      300.79      9.24 o 
   4   6   2      356.82      363.81     16.20 o 
   5   6   2        3.42        3.53      3.07 o 
   6   6   2      806.20      813.77     20.11 o 
  -7   7   2      250.24      262.90     18.08 o 
  -6   7   2      287.77      263.92     16.70 o 
  -5   7   2      879.91      897.28     15.48 o 
  -4   7   2      173.96      170.69      5.27 o 
  -3   7   2     3101.98     3111.72     42.37 o 
  -2   7   2      138.96      114.33      4.12 o 
  -1   7   2      883.58      887.85      8.46 o 
   0   7   2      550.33      490.40      6.20 o 
   1   7   2       74.15       75.32      2.88 o 
   2   7   2       94.65       77.15      3.13 o 
   3   7   2      464.82      481.69     10.31 o 
   4   7   2       51.49       49.32      5.47 o 
   5   7   2      136.63      135.93      7.70 o 
   6   7   2       24.87       30.32      5.55 o 
  -6   8   2       13.94        9.79      4.32 o 
  -5   8   2        9.84        7.85      3.07 o 
  -4   8   2       15.52       11.14      2.36 o 
  -3   8   2      110.40      105.76      4.01 o 
  -2   8   2      100.17       91.28      5.17 o 
  -1   8   2      795.62      781.98     14.29 o 
   0   8   2       32.67       28.14      3.42 o 
   1   8   2      205.36      211.78      4.96 o 
   2   8   2      153.69      151.75      4.49 o 
   3   8   2      217.73      216.96      7.09 o 
   4   8   2        9.76       10.29      4.12 o 
   5   8   2      104.48       95.32      6.67 o 
   6   8   2       63.99       63.93      7.49 o 
  -6   9   2      591.77      621.24     18.45 o 
  -5   9   2      281.38      282.99      9.64 o 
  -4   9   2      269.10      276.95     14.81 o 
  -3   9   2      689.02      716.92     17.99 o 
  -2   9   2      246.17      241.79      5.76 o 
  -1   9   2      964.70      979.08     14.00 o 
   0   9   2     1299.99     1333.11     13.91 o 
   1   9   2      756.01      752.67     10.24 o 
   2   9   2      836.89      847.42     11.54 o 
   3   9   2      587.85      596.05     12.35 o 
   4   9   2      689.04      729.76     48.15 o 
   5   9   2      367.12      385.19     13.33 o 
  -5  10   2       83.51       92.58      6.68 o 
  -4  10   2       25.02       17.10      3.50 o 
  -3  10   2       12.13        9.67      2.64 o 
  -2  10   2      182.80      192.77      6.41 o 
  -1  10   2       44.82       42.69      5.38 o 
   0  10   2      217.22      234.15      5.76 o 
   1  10   2      617.24      589.39      9.29 o 
   2  10   2       26.44       27.08      4.65 o 
   3  10   2     1252.04     1243.22     19.12 o 
   4  10   2       93.42       79.39      6.73 o 
   5  10   2      648.90      666.23     32.07 o 
  -5  11   2     1235.89     1251.69     31.71 o 
  -4  11   2      225.72      222.05      8.35 o 
  -3  11   2     3029.75     3005.63    172.77 o 
  -2  11   2      444.84      451.83     19.34 o 
  -1  11   2     3055.53     3064.89     64.53 o 
   0  11   2      965.73      938.55     19.24 o 
   1  11   2     2316.14     2311.36     22.23 o 
   2  11   2      549.27      548.79     11.71 o 
   3  11   2     1344.39     1345.30     20.61 o 
   4  11   2       90.87      101.60      7.01 o 
  -4  12   2        0.21        5.63      4.44 o 
  -3  12   2       21.14       24.74      5.14 o 
  -2  12   2        5.67        0.95      2.91 o 
  -1  12   2       78.28       73.80      6.04 o 
   0  12   2       10.22       15.91      3.02 o 
   1  12   2        0.26       -3.09      2.06 o 
   2  12   2       73.18       75.73      6.09 o 
   3  12   2        0.96       -1.52      2.56 o 
  -3  13   2      535.46      563.65     51.97 o 
  -2  13   2      152.76      147.49     11.18 o 
  -1  13   2      441.98      478.95     14.17 o 
   0  13   2      201.85      201.54      7.34 o 
   1  13   2      321.93      336.57     12.16 o 
   2  13   2      161.76      152.79      7.08 o 
  -1  14   2       75.04       88.80      7.35 o 
   0  14   2       21.74       17.26      6.36 o 
  -7   0   3      126.76      128.94     11.45 o 
  -5   0   3      274.22      255.97     13.26 o 
  -3   0   3     2095.69     2110.72     48.16 o 
  -1   0   3      167.46      164.72      3.10 o 
   1   0   3     1520.57     1702.04     26.25 o 
   3   0   3     1183.25     1137.43     23.47 o 
   5   0   3      591.20      608.30     20.00 o 
   7   0   3       69.42       80.07      8.83 o 
  -8   1   3      137.66      150.27      9.84 o 
  -7   1   3        8.44        1.84      3.10 o 
  -6   1   3      736.49      704.03     20.53 o 
  -5   1   3       47.84       40.54      5.05 o 
  -4   1   3      184.00      170.09      4.00 o 
  -3   1   3        0.87        1.06      0.71 o 
  -2   1   3      172.12      145.09      2.91 o 
  -1   1   3      111.84      113.54      2.40 o 
   0   1   3     1034.18     1060.26      9.27 o 
   1   1   3       95.13       92.36      2.76 o 
   2   1   3        0.46       -1.23      0.83 o 
   3   1   3      297.76      305.19      7.80 o 
   4   1   3      197.17      201.93     13.01 o 
   5   1   3       49.75       48.72      5.27 o 
   6   1   3      314.42      331.23     11.22 o 
   7   1   3       12.45        5.88      5.62 o 
  -8   2   3      117.56      137.52     14.12 o 
  -7   2   3       57.39       51.00      9.19 o 
  -6   2   3      683.94      685.38     17.06 o 
  -5   2   3      608.47      583.80     14.33 o 
  -4   2   3      529.21      518.95      7.00 o 
  -3   2   3     3910.22     3839.99     23.35 o 
  -2   2   3      778.35      707.61      6.40 o 
  -1   2   3     2714.68     2586.39     20.69 o 
   0   2   3     9734.25     8326.71    285.01 o 
   1   2   3      681.49      666.35     11.50 o 
   2   2   3     4109.62     4100.28     99.00 o 
   3   2   3     1015.56     1016.95     14.54 o 
   4   2   3      646.30      683.10     11.45 o 
   5   2   3      203.16      194.08      6.60 o 
   6   2   3      800.96      826.10     19.93 o 
   7   2   3       11.50        5.99      4.14 o 
  -7   3   3       83.75      122.89     15.52 o 
  -6   3   3       48.72       48.62      6.05 o 
  -5   3   3       74.73       79.46      4.29 o 
  -4   3   3      308.64      311.84      5.43 o 
  -3   3   3      283.36      269.24      4.44 o 
  -2   3   3      320.35      369.82      6.65 o 
  -1   3   3     1047.63     1212.88     14.58 o 
   0   3   3      521.37      599.62      6.61 o 
   1   3   3     1647.61     1798.32     23.95 o 
   2   3   3      796.94      911.28     10.95 o 
   3   3   3      249.50      266.96      6.08 o 
   4   3   3      222.69      239.50      6.50 o 
   5   3   3       50.32       49.75      5.87 o 
   6   3   3       93.25       84.25     11.51 o 
   7   3   3       13.20        8.73      4.81 o 
  -7   4   3      112.96      111.54      8.24 o 
  -6   4   3      221.48      214.93     13.76 o 
  -5   4   3      129.05      130.39      4.39 o 
  -4   4   3       55.55       42.64      3.31 o 
  -3   4   3      939.11      989.52      9.54 o 
  -2   4   3      599.64      557.48      6.05 o 
  -1   4   3      330.65      327.84      4.95 o 
   0   4   3     7427.16     6633.70    114.36 o 
   1   4   3      145.82      173.50      3.42 o 
   2   4   3     2683.03     2698.28     67.19 o 
   3   4   3        1.31        1.53      1.29 o 
   4   4   3      356.25      331.76     19.95 o 
   5   4   3        0.26       -0.05      2.62 o 
   6   4   3      608.93      589.32     39.91 o 
  -7   5   3      273.41      287.61     12.82 o 
  -6   5   3      573.08      572.53     21.56 o 
  -5   5   3      457.77      471.79     11.11 o 
  -4   5   3      433.88      422.83      6.66 o 
  -3   5   3     1924.01     2037.10     37.10 o 
  -2   5   3     1235.91     1299.44     10.90 o 
  -1   5   3     2381.68     2544.04     18.60 o 
   0   5   3     1401.85     1474.97     11.38 o 
   1   5   3      612.06      678.84      6.94 o 
   2   5   3        1.76       -0.97      1.45 o 
   3   5   3      167.51      176.55      7.17 o 
   4   5   3       45.51       53.12      5.62 o 
   5   5   3      107.45       92.25      6.51 o 
   6   5   3       53.86       66.56      7.66 o 
  -7   6   3       44.39       58.18      8.03 o 
  -6   6   3        0.76       -3.40      3.21 o 
  -5   6   3      291.14      316.09      9.34 o 
  -4   6   3       87.35       78.05      4.40 o 
  -3   6   3     2542.79     2603.52     27.60 o 
  -2   6   3       48.80       48.29      3.44 o 
  -1   6   3     1497.44     1514.25     12.12 o 
   0   6   3      120.65      123.02      5.14 o 
   1   6   3      538.78      554.81      7.88 o 
   2   6   3      275.20      261.85      8.14 o 
   3   6   3     2140.31     2143.17     29.38 o 
   4   6   3       83.41       78.39      5.53 o 
   5   6   3      930.60      979.34     21.36 o 
   6   6   3        6.80        7.62      3.81 o 
  -7   7   3       99.47      108.75     10.39 o 
  -6   7   3      360.31      373.89     13.78 o 
  -5   7   3      342.87      349.83     10.25 o 
  -4   7   3      118.44      110.57      7.68 o 
  -3   7   3      361.03      354.73      8.65 o 
  -2   7   3       38.59       44.03      2.20 o 
  -1   7   3        5.52        4.75      1.10 o 
   0   7   3      256.36      266.50      4.48 o 
   1   7   3       38.16       35.98      3.37 o 
   2   7   3       81.58       80.52      4.05 o 
   3   7   3       30.47       33.19      5.04 o 
   4   7   3       16.09       15.56      3.95 o 
   5   7   3       51.85       67.35      8.91 o 
   6   7   3      109.70      101.02      7.61 o 
  -6   8   3      347.57      344.92     11.35 o 
  -5   8   3      192.53      183.14      7.62 o 
  -4   8   3      406.10      406.69     15.36 o 
  -3   8   3      241.69      232.02      7.77 o 
  -2   8   3      281.07      295.49      6.13 o 
  -1   8   3       58.17       57.34      2.38 o 
   0   8   3     1586.68     1643.25     16.48 o 
   1   8   3       79.11       68.04      3.10 o 
   2   8   3     1079.47     1106.29     13.51 o 
   3   8   3       56.31       50.04      5.44 o 
   4   8   3      332.76      339.83     16.25 o 
   5   8   3       25.20       35.65      7.36 o 
  -6   9   3       22.93       19.48      4.32 o 
  -5   9   3        3.24        2.53      2.89 o 
  -4   9   3      142.80      138.45      6.86 o 
  -3   9   3        0.45        2.27      2.45 o 
  -2   9   3       32.30       25.67      3.74 o 
  -1   9   3      171.76      160.91      5.45 o 
   0   9   3      158.95      145.89      4.36 o 
   1   9   3       46.80       43.42      4.79 o 
   2   9   3      648.32      651.84     12.70 o 
   3   9   3        0.00       -1.61      2.42 o 
   4   9   3      145.46      141.43      7.91 o 
   5   9   3        3.15        3.37      4.75 o 
  -5  10   3       35.56       31.26      7.49 o 
  -4  10   3      155.97      139.73      9.54 o 
  -3  10   3       73.63       64.99      4.77 o 
  -2  10   3       33.97       23.65      4.39 o 
  -1  10   3       32.49       27.30      4.35 o 
   0  10   3      238.72      241.28      7.06 o 
   1  10   3       33.27       33.51      3.12 o 
   2  10   3      133.69      131.90      4.88 o 
   3  10   3        1.74        2.87      2.62 o 
   4  10   3       48.68       51.65     10.58 o 
  -5  11   3      109.98      111.97      7.00 o 
  -4  11   3      122.67      110.45      6.09 o 
  -3  11   3      295.20      319.14     12.12 o 
  -2  11   3      575.69      570.25     15.36 o 
  -1  11   3      306.46      320.04     10.92 o 
   0  11   3      552.31      532.78     13.62 o 
   1  11   3        6.67        2.70      2.10 o 
   2  11   3       27.35       20.37      4.38 o 
   3  11   3        2.23        3.10      2.87 o 
   4  11   3        4.62        1.11      3.36 o 
  -4  12   3       10.64        9.77      8.97 o 
  -3  12   3      357.92      400.76     25.91 o 
  -2  12   3       78.25       57.71      6.65 o 
  -1  12   3      253.49      288.82     14.35 o 
   0  12   3       26.52       15.81      4.17 o 
   1  12   3      107.50      115.52      6.76 o 
   2  12   3       29.53       44.49      6.31 o 
   3  12   3      210.09      230.08      8.61 o 
  -3  13   3        1.04        2.87      3.81 o 
  -2  13   3        1.71        1.78      3.06 o 
  -1  13   3       85.53       76.87      6.74 o 
   0  13   3        2.49       -0.23      2.72 o 
   1  13   3        0.18        0.38      4.13 o 
   2  13   3       12.27       13.87      6.43 o 
  -8   0   4      736.79      733.17     29.51 o 
  -6   0   4     3674.06     3523.60     64.53 o 
  -4   0   4     3939.36     3774.00     38.02 o 
  -2   0   4     5961.12     5523.05     39.33 o 
   0   0   4    16919.32    14521.69    117.42 o 
   2   0   4     4499.71     4633.03     62.59 o 
   4   0   4      338.32      305.31     12.69 o 
   6   0   4      166.52      160.85     11.25 o 
  -8   1   4        6.17        5.11      4.14 o 
  -7   1   4        0.48       -2.75      2.60 o 
  -6   1   4        6.63        6.56      3.39 o 
  -5   1   4        1.02        0.35      1.61 o 
  -4   1   4        0.98       -0.65      0.90 o 
  -3   1   4        0.46       -0.43      0.75 o 
  -2   1   4        0.07       -0.62      0.58 o 
  -1   1   4      150.18      172.59      3.38 o 
   0   1   4      903.03      942.95      8.63 o 
   1   1   4       56.55       74.76      3.13 o 
   2   1   4     1132.01     1248.43     18.62 o 
   3   1   4     1190.32     1173.16     14.94 o 
   4   1   4      373.38      399.06      8.90 o 
   5   1   4      766.49      755.54     15.98 o 
   6   1   4      388.05      358.03     12.93 o 
  -7   2   4      165.74      158.48      9.06 o 
  -6   2   4      523.18      512.54     11.25 o 
  -5   2   4      334.49      344.67      8.35 o 
  -4   2   4      221.65      198.55      4.97 o 
  -3   2   4     4504.31     4327.60     27.76 o 
  -2   2   4       10.82       14.14      2.62 o 
  -1   2   4     4503.06     4317.07     49.18 o 
   0   2   4       12.38        7.59      1.25 o 
   1   2   4     3282.94     3418.97     62.53 o 
   2   2   4       94.82      100.41      3.59 o 
   3   2   4     3781.54     3893.18     62.68 o 
   4   2   4      144.13      142.90      5.31 o 
   5   2   4      927.99      910.32     15.18 o 
   6   2   4        2.71        1.30      3.46 o 
  -7   3   4       13.02        4.57      3.43 o 
  -6   3   4       33.12       35.15      8.91 o 
  -5   3   4      197.50      201.89      6.54 o 
  -4   3   4      817.98      811.93      9.12 o 
  -3   3   4      362.07      400.86      5.29 o 
  -2   3   4     3296.33     3280.21     23.87 o 
  -1   3   4       40.24       44.35      2.00 o 
   0   3   4     8609.13     8213.58    180.47 o 
   1   3   4       14.65       21.63      2.06 o 
   2   3   4     3126.61     3293.74    103.56 o 
   3   3   4        1.02        0.06      1.31 o 
   4   3   4      354.13      354.21      8.27 o 
   5   3   4       58.18       44.21      5.87 o 
   6   3   4      630.92      597.67     17.23 o 
  -7   4   4      126.06      143.08      8.52 o 
  -6   4   4     1104.44     1118.61     25.35 o 
  -5   4   4       93.12       99.80      4.27 o 
  -4   4   4     1355.91     1368.53     15.24 o 
  -3   4   4     1057.27     1055.28     12.09 o 
  -2   4   4     1211.64     1221.99     14.35 o 
  -1   4   4       19.85        8.14      1.34 o 
   0   4   4     1254.27     1323.63     12.21 o 
   1   4   4      178.68      212.25      4.82 o 
   2   4   4       35.66       35.38      2.52 o 
   3   4   4      101.41       86.28      5.22 o 
   4   4   4        2.23        2.45      2.51 o 
   5   4   4       31.04       27.86      4.94 o 
   6   4   4       45.48       57.01      8.58 o 
  -7   5   4      195.48      225.27     14.55 o 
  -6   5   4       12.66       18.36      5.13 o 
  -5   5   4      273.57      275.48      7.08 o 
  -4   5   4      145.99      140.92      4.68 o 
  -3   5   4      878.54      946.46     12.78 o 
  -2   5   4        8.80       11.19      1.30 o 
  -1   5   4     1067.90     1149.10     11.30 o 
   0   5   4      142.62      122.67      2.92 o 
   1   5   4      179.34      190.23      4.12 o 
   2   5   4        1.71        3.37      2.04 o 
   3   5   4      689.07      703.47     28.65 o 
   4   5   4        0.66        0.36      2.43 o 
   5   5   4      473.77      469.46     14.59 o 
   6   5   4       99.28      102.38      8.56 o 
  -7   6   4        4.90        4.58      4.38 o 
  -6   6   4     1155.25     1248.97     32.01 o 
  -5   6   4        2.13       -0.49      2.11 o 
  -4   6   4      866.16      869.35     19.56 o 
  -3   6   4       77.90       81.32      3.47 o 
  -2   6   4      723.18      699.23      9.50 o 
  -1   6   4      202.38      211.89      3.98 o 
   0   6   4     2142.51     2040.74     15.34 o 
   1   6   4       30.66       26.67      2.84 o 
   2   6   4      398.08      403.02     21.93 o 
   3   6   4        6.31        6.75      2.74 o 
   4   6   4       19.34       20.88      7.89 o 
   5   6   4       46.14       48.36      8.87 o 
   6   6   4       46.20       53.70     11.60 o 
  -6   7   4       17.90       11.99      6.08 o 
  -5   7   4       14.81       16.22      3.36 o 
  -4   7   4      384.49      386.04      9.83 o 
  -3   7   4       89.35       80.91      4.04 o 
  -2   7   4      288.36      279.14      6.01 o 
  -1   7   4        9.63        6.92      1.61 o 
   0   7   4      759.50      754.74      9.74 o 
   1   7   4      133.96      134.95      4.18 o 
   2   7   4     1121.37     1153.82     19.83 o 
   3   7   4     1110.23     1138.07     21.04 o 
   4   7   4      332.74      341.12     16.53 o 
   5   7   4      634.98      661.65     18.02 o 
  -6   8   4      183.44      209.14      8.97 o 
  -5   8   4      265.95      296.09      9.62 o 
  -4   8   4       51.77       53.30      9.30 o 
  -3   8   4     1016.35     1051.75     25.58 o 
  -2   8   4       14.15       15.87      2.23 o 
  -1   8   4      732.30      762.12     14.65 o 
   0   8   4      208.33      197.76      5.02 o 
   1   8   4      815.72      814.81     11.16 o 
   2   8   4      123.44      117.15      7.65 o 
   3   8   4     1001.55     1014.36     20.24 o 
   4   8   4        0.17       -1.11      2.74 o 
   5   8   4      201.46      197.36     10.04 o 
  -6   9   4        4.38        1.69      3.49 o 
  -5   9   4       25.06       17.40      3.97 o 
  -4   9   4       91.47       93.10      6.78 o 
  -3   9   4        8.15        6.69      2.62 o 
  -2   9   4      241.74      256.18      9.52 o 
  -1   9   4      102.56      100.63      4.53 o 
   0   9   4      975.92     1010.20     14.61 o 
   1   9   4        2.78        0.72      1.51 o 
   2   9   4      686.62      699.88     13.22 o 
   3   9   4       46.02       51.91      9.75 o 
   4   9   4      175.83      186.68     10.04 o 
  -5  10   4      165.02      175.49      8.02 o 
  -4  10   4      362.11      366.60     17.64 o 
  -3  10   4      682.76      711.76     16.72 o 
  -2  10   4      535.33      566.46     38.19 o 
  -1  10   4      596.69      617.82     15.06 o 
   0  10   4      490.35      499.17     10.21 o 
   1  10   4      412.99      438.26      9.85 o 
   2  10   4       54.55       55.50      4.24 o 
   3  10   4      430.94      433.35     13.57 o 
   4  10   4       50.21       46.13      6.72 o 
  -4  11   4        4.99        0.90      4.77 o 
  -3  11   4       16.50        5.32      6.59 o 
  -2  11   4      182.93      178.05     14.41 o 
  -1  11   4      120.03      113.95      8.59 o 
   0  11   4      313.06      300.77     10.54 o 
   1  11   4       94.51       91.39      4.75 o 
   2  11   4       19.10       16.55      4.49 o 
   3  11   4      402.51      413.53     13.54 o 
  -3  12   4        7.97        7.14      3.82 o 
  -2  12   4      242.20      235.34     10.51 o 
  -1  12   4        7.00        5.13      3.21 o 
   0  12   4      178.95      152.51      7.94 o 
   1  12   4      162.30      157.01      8.08 o 
   2  12   4        8.04       10.90      5.89 o 
  -2  13   4       94.04       96.76      7.15 o 
  -1  13   4      318.28      333.93     12.27 o 
   0  13   4      123.85      114.88      7.16 o 
   1  13   4      314.96      322.97     17.55 o 
  -7   0   5      118.62      114.12     11.34 o 
  -5   0   5      385.03      399.38     17.29 o 
  -3   0   5     2386.91     2474.45     31.08 o 
  -1   0   5     1142.81     1265.80     15.57 o 
   1   0   5        8.21       19.00      2.60 o 
   3   0   5      254.95      237.88     10.94 o 
   5   0   5      159.28      152.82     10.30 o 
  -7   1   5       29.73       13.49      4.39 o 
  -6   1   5      879.24      850.83     19.80 o 
  -5   1   5       78.54       77.62      3.98 o 
  -4   1   5      434.32      402.40      6.40 o 
  -3   1   5      233.49      211.56      3.81 o 
  -2   1   5       28.36       17.24      1.55 o 
  -1   1   5      503.29      502.42      5.41 o 
   0   1   5     1895.86     1903.30     15.09 o 
   1   1   5      180.85      179.83      4.06 o 
   2   1   5      724.64      709.11     10.75 o 
   3   1   5      421.47      422.07      8.81 o 
   4   1   5       50.24       52.50      4.42 o 
   5   1   5       87.23       69.75      8.08 o 
   6   1   5      277.05      255.56     15.47 o 
  -7   2   5        0.21       -0.72      3.06 o 
  -6   2   5      160.53      139.97      8.25 o 
  -5   2   5       67.95       68.61      4.36 o 
  -4   2   5       16.13       16.16      2.10 o 
  -3   2   5       91.89      104.95      3.74 o 
  -2   2   5      164.22      174.08      4.01 o 
  -1   2   5      293.40      343.21      5.57 o 
   0   2   5       29.97       31.78      1.99 o 
   1   2   5      536.92      609.06     11.59 o 
   2   2   5       45.26       48.72      3.01 o 
   3   2   5      445.43      457.65     13.00 o 
   4   2   5       12.03        9.59      3.13 o 
   5   2   5      131.87      113.60      7.21 o 
   6   2   5       99.12      104.08      7.69 o 
  -7   3   5      115.22      108.91      7.78 o 
  -6   3   5       12.14        8.07      2.67 o 
  -5   3   5      206.35      205.54      5.81 o 
  -4   3   5        1.11        1.05      1.39 o 
  -3   3   5     3013.98     2931.54     61.43 o 
  -2   3   5        3.27        5.09      1.31 o 
  -1   3   5     1873.92     1917.78     16.40 o 
   0   3   5       38.35       41.40      2.09 o 
   1   3   5      218.80      213.23      5.23 o 
   2   3   5       26.32       33.11      3.19 o 
   3   3   5     1101.73     1087.17     46.76 o 
   4   3   5       10.88        8.36      4.15 o 
   5   3   5      363.23      352.54     12.53 o 
   6   3   5        4.25        5.52      4.00 o 
  -7   4   5       10.35        2.32      4.90 o 
  -6   4   5      330.05      322.39      9.28 o 
  -5   4   5       73.68       72.68      3.90 o 
  -4   4   5       22.42       22.93      4.91 o 
  -3   4   5      183.71      180.21      6.43 o 
  -2   4   5       59.56       50.81      2.85 o 
  -1   4   5       21.19       19.66      1.94 o 
   0   4   5        0.09       -0.25      0.97 o 
   1   4   5       12.82        7.34      1.69 o 
   2   4   5       42.09       40.34      2.94 o 
   3   4   5       10.06        8.30      4.71 o 
   4   4   5        0.15       -2.52      2.38 o 
   5   4   5       49.55       55.09      6.66 o 
   6   4   5      172.43      172.10     13.60 o 
  -7   5   5        0.12       -0.90      3.32 o 
  -6   5   5      931.67      967.79     36.33 o 
  -5   5   5       28.59       25.25      3.17 o 
  -4   5   5      811.08      815.16     14.64 o 
  -3   5   5      598.87      619.14     12.29 o 
  -2   5   5      143.38      144.82      6.70 o 
  -1   5   5      338.03      358.00      6.40 o 
   0   5   5     1138.05     1192.13     12.50 o 
   1   5   5      208.23      223.59      6.59 o 
   2   5   5      815.83      847.11     16.43 o 
   3   5   5      703.79      711.89     56.30 o 
   4   5   5      326.71      328.26     11.63 o 
   5   5   5      381.57      383.02     13.57 o 
  -7   6   5      124.13      124.28     16.57 o 
  -6   6   5       98.03       97.37      5.80 o 
  -5   6   5      335.76      338.66      9.65 o 
  -4   6   5       26.56       25.60      2.97 o 
  -3   6   5     1247.59     1245.64     19.17 o 
  -2   6   5      365.89      392.97      8.43 o 
  -1   6   5      880.96      936.17     11.28 o 
   0   6   5      638.77      669.50      9.12 o 
   1   6   5      305.56      315.97      7.59 o 
   2   6   5       73.04       73.85      5.93 o 
   3   6   5        3.62        0.08      2.32 o 
   4   6   5       39.80       31.66      5.22 o 
   5   6   5       15.01       16.24      4.59 o 
  -6   7   5      374.92      388.40     11.49 o 
  -5   7   5       88.79       82.03      5.43 o 
  -4   7   5      148.76      154.02      6.33 o 
  -3   7   5        0.74       -0.27      1.43 o 
  -2   7   5       77.94       72.27      3.31 o 
  -1   7   5       68.46       65.64      3.04 o 
   0   7   5      745.98      732.46     11.99 o 
   1   7   5       84.26       81.15      4.09 o 
   2   7   5      186.87      174.50      7.70 o 
   3   7   5      275.95      287.56     11.55 o 
   4   7   5        1.83        0.07      3.02 o 
   5   7   5      163.75      173.37     10.08 o 
  -6   8   5      112.31      123.65      6.91 o 
  -5   8   5       63.82       63.39      5.81 o 
  -4   8   5        1.16        2.38      2.24 o 
  -3   8   5      153.23      153.50      6.18 o 
  -2   8   5        0.05       -0.14      1.45 o 
  -1   8   5      277.48      268.50      7.24 o 
   0   8   5        0.51       -0.37      1.62 o 
   1   8   5     1146.11     1171.44     16.59 o 
   2   8   5       45.51       56.42      6.00 o 
   3   8   5     1431.24     1498.61     26.23 o 
   4   8   5        2.14        3.43      3.30 o 
  -5   9   5      367.94      396.84     11.63 o 
  -4   9   5      137.85      138.54      6.51 o 
  -3   9   5     1739.58     1817.80     74.57 o 
  -2   9   5       46.99       41.20      5.26 o 
  -1   9   5     1764.28     1711.93     35.64 o 
   0   9   5        0.42       -1.87      1.62 o 
   1   9   5      839.73      823.41     13.97 o 
   2   9   5        0.23       -2.10      2.31 o 
   3   9   5      647.92      658.21     17.01 o 
   4   9   5        0.55       -2.17      3.49 o 
  -5  10   5      154.02      167.48      8.21 o 
  -4  10   5        7.00        5.51      3.01 o 
  -3  10   5      151.72      142.89      8.14 o 
  -2  10   5        0.07       -0.77      2.57 o 
  -1  10   5       30.80       25.58      5.71 o 
   0  10   5        1.70       -1.23      1.77 o 
   1  10   5       39.14       33.69      3.90 o 
   2  10   5       29.22       22.12      7.24 o 
   3  10   5       56.01       44.70      7.86 o 
  -4  11   5      121.76      140.12      9.02 o 
  -3  11   5      189.59      193.60      9.86 o 
  -2  11   5       21.05       17.18      4.25 o 
  -1  11   5       26.40       27.89      4.73 o 
   0  11   5      108.65      105.36      6.57 o 
   1  11   5       14.21       12.30      3.03 o 
   2  11   5      137.30      149.64     12.17 o 
   3  11   5      119.37      126.13      8.14 o 
  -3  12   5       44.03       55.12      7.17 o 
  -2  12   5       59.94       49.52      6.61 o 
  -1  12   5        1.94       -0.20      2.54 o 
   0  12   5      125.82      126.83      7.52 o 
   1  12   5       22.79       11.32      4.05 o 
   2  12   5        1.06       -0.95      3.13 o 
  -6   0   6      275.76      285.47     16.21 o 
  -4   0   6      351.49      366.79      9.06 o 
  -2   0   6      385.18      407.76      8.25 o 
   0   0   6     3287.94     3459.44     35.02 o 
   2   0   6     2543.76     2663.71     32.21 o 
   4   0   6      656.94      662.67     18.85 o 
  -7   1   6      267.65      253.31     17.14 o 
  -6   1   6      211.32      202.77      9.73 o 
  -5   1   6      299.70      293.72     21.45 o 
  -4   1   6      127.67      122.86      4.72 o 
  -3   1   6     1761.04     1734.35     13.73 o 
  -2   1   6       54.38       49.11      2.23 o 
  -1   1   6      462.74      472.34      6.23 o 
   0   1   6      357.26      359.01      5.64 o 
   1   1   6       20.20       16.54      1.96 o 
   2   1   6       51.29       50.06      4.10 o 
   3   1   6       34.74       34.84      5.26 o 
   4   1   6       15.65       13.96      3.28 o 
   5   1   6       65.47       69.35      5.28 o 
  -7   2   6       52.22       25.97      5.45 o 
  -6   2   6       84.08       88.64      6.70 o 
  -5   2   6      202.61      199.87      6.59 o 
  -4   2   6       40.48       42.02      2.91 o 
  -3   2   6     1598.39     1610.56     22.29 o 
  -2   2   6       60.33       63.53      2.69 o 
  -1   2   6     1686.14     1758.45     15.84 o 
   0   2   6      785.86      831.84      9.91 o 
   1   2   6      174.50      185.96      5.27 o 
   2   2   6      529.59      552.83     12.75 o 
   3   2   6      343.49      353.87     13.69 o 
   4   2   6      152.78      146.42      5.91 o 
   5   2   6      178.30      168.82      8.95 o 
  -7   3   6        0.50       -2.71      3.14 o 
  -6   3   6     1219.72     1195.84     18.47 o 
  -5   3   6        0.92       -0.38      1.53 o 
  -4   3   6      775.64      803.56     11.28 o 
  -3   3   6       39.70       34.02      5.75 o 
  -2   3   6      533.92      569.96      9.23 o 
  -1   3   6      286.36      294.42      5.77 o 
   0   3   6     2504.36     2640.43     20.62 o 
   1   3   6      206.87      220.32      5.79 o 
   2   3   6     1045.55     1130.86     30.35 o 
   3   3   6       41.82       53.37      4.37 o 
   4   3   6       59.58       63.10      6.58 o 
   5   3   6       14.08        7.11      3.95 o 
  -7   4   6        9.46        4.48      5.65 o 
  -6   4   6       16.49       21.67      3.71 o 
  -5   4   6       99.00       90.58      4.19 o 
  -4   4   6      152.09      147.46      4.92 o 
  -3   4   6      751.90      741.18     13.13 o 
  -2   4   6       62.38       66.04      3.00 o 
  -1   4   6      421.28      414.07      7.14 o 
   0   4   6      460.84      489.31      7.73 o 
   1   4   6      138.96      140.32      4.71 o 
   2   4   6      860.35      939.41     16.00 o 
   3   4   6      905.91      960.82     19.50 o 
   4   4   6      369.94      373.96     12.67 o 
   5   4   6      578.10      593.56     17.25 o 
  -7   5   6       48.16       72.84     12.49 o 
  -6   5   6       70.38       68.96      6.26 o 
  -5   5   6       26.42       16.46      4.14 o 
  -4   5   6        8.57        5.56      1.89 o 
  -3   5   6      418.44      421.00     11.46 o 
  -2   5   6        8.84        8.40      1.76 o 
  -1   5   6       77.66       75.86      3.25 o 
   0   5   6       99.69       90.73      3.42 o 
   1   5   6        3.68        2.78      1.69 o 
   2   5   6      173.54      169.55      7.53 o 
   3   5   6      104.23      103.86      9.10 o 
   4   5   6        8.51        9.13      3.69 o 
   5   5   6       18.48       14.12      4.81 o 
  -6   6   6      373.18      387.39     15.91 o 
  -5   6   6      339.03      348.87      8.46 o 
  -4   6   6      269.13      273.07      9.05 o 
  -3   6   6      863.44      873.59     19.72 o 
  -2   6   6       69.94       69.04      3.31 o 
  -1   6   6      445.69      420.21      9.18 o 
   0   6   6      766.04      775.70     10.55 o 
   1   6   6      425.63      421.90     11.45 o 
   2   6   6      746.13      745.83     30.93 o 
   3   6   6      314.29      310.58     13.72 o 
   4   6   6      218.97      215.09     10.05 o 
   5   6   6       51.37       33.08      6.30 o 
  -6   7   6       52.34       50.68      5.76 o 
  -5   7   6      553.75      580.94     13.25 o 
  -4   7   6      319.53      328.44     10.68 o 
  -3   7   6     1128.57     1145.93     14.90 o 
  -2   7   6      300.92      289.62      6.72 o 
  -1   7   6      246.52      248.42      6.70 o 
   0   7   6       35.79       25.66      3.68 o 
   1   7   6       40.60       33.16      5.39 o 
   2   7   6      145.42      129.75      7.04 o 
   3   7   6       28.34       21.18      4.62 o 
   4   7   6      111.75      102.98      7.33 o 
  -6   8   6        2.35        1.76      2.97 o 
  -5   8   6      358.23      375.07     11.01 o 
  -4   8   6        0.07        1.17      2.34 o 
  -3   8   6     1491.34     1516.99     30.64 o 
  -2   8   6      216.54      236.12      6.30 o 
  -1   8   6     2315.60     2295.29     25.45 o 
   0   8   6     1053.31     1054.11     15.98 o 
   1   8   6      914.00      949.26     15.44 o 
   2   8   6      506.00      500.40     14.13 o 
   3   8   6      543.77      547.88     26.30 o 
   4   8   6      225.55      208.56     14.31 o 
  -5   9   6        3.01        3.77      3.05 o 
  -4   9   6      787.71      835.53     36.90 o 
  -3   9   6       67.68       69.57      5.59 o 
  -2   9   6      849.59      817.92     21.20 o 
  -1   9   6      364.53      355.22      9.08 o 
   0   9   6     1186.34     1100.18     16.84 o 
   1   9   6      257.86      237.94      7.73 o 
   2   9   6      451.16      401.78     12.94 o 
   3   9   6      115.73       99.72      7.26 o 
  -4  10   6       95.45       99.72     10.37 o 
  -3  10   6      446.87      456.13     29.97 o 
  -2  10   6       40.36       54.48      6.42 o 
  -1  10   6      272.56      255.23     10.09 o 
   0  10   6      123.13      122.44      5.65 o 
   1  10   6      182.66      172.48      7.48 o 
   2  10   6      419.56      409.91     13.49 o 
   3  10   6      441.10      437.12     14.78 o 
  -3  11   6      206.33      231.58     35.87 o 
  -2  11   6        5.96        2.47      3.18 o 
  -1  11   6       22.68       20.94      4.37 o 
   0  11   6       48.60       41.91      5.77 o 
   1  11   6       21.32       18.96      3.65 o 
   2  11   6      115.80      123.52      7.78 o 
  -2  12   6       23.62       12.27      4.32 o 
  -1  12   6       21.52       27.01      5.15 o 
   0  12   6      198.77      185.80      9.32 o 
  -7   0   7      176.73      176.04     14.25 o 
  -5   0   7       22.05       25.36      6.46 o 
  -3   0   7      484.52      470.23     10.77 o 
  -1   0   7       57.52       48.10      7.16 o 
   1   0   7       46.77       49.98      3.86 o 
   3   0   7      484.15      458.33     14.03 o 
   5   0   7      606.40      609.28     17.07 o 
  -7   1   7        1.37        1.24      3.59 o 
  -6   1   7       25.68       18.82      6.71 o 
  -5   1   7       48.22       34.06      5.35 o 
  -4   1   7       23.22       25.34      4.19 o 
  -3   1   7       52.33       38.81      4.39 o 
  -2   1   7      473.14      485.78      9.31 o 
  -1   1   7       20.77       14.72      2.21 o 
   0   1   7     1301.40     1333.56     16.04 o 
   1   1   7       12.56        8.92      1.75 o 
   2   1   7      980.29      998.98     12.83 o 
   3   1   7        2.76        2.09      1.94 o 
   4   1   7      336.96      333.15      9.43 o 
   5   1   7       69.64       74.75      9.47 o 
  -7   2   7        4.81        4.33      4.13 o 
  -6   2   7     1132.15     1127.54     24.55 o 
  -5   2   7        0.64        1.06      1.90 o 
  -4   2   7     1199.99     1173.69     16.73 o 
  -3   2   7      250.07      242.53      9.30 o 
  -2   2   7      429.27      431.02      7.32 o 
  -1   2   7      126.39      127.59      4.55 o 
   0   2   7     1029.35     1053.80     13.91 o 
   1   2   7        5.77        3.01      1.43 o 
   2   2   7      205.29      207.14      7.46 o 
   3   2   7        5.45        6.17      6.90 o 
   4   2   7       37.06       38.32      5.66 o 
   5   2   7        1.09       -1.43      4.71 o 
  -7   3   7        1.62        6.05      4.07 o 
  -6   3   7      106.81      107.81      7.64 o 
  -5   3   7       45.63       48.54      7.00 o 
  -4   3   7      634.61      650.58     12.26 o 
  -3   3   7       21.06       16.69      2.21 o 
  -2   3   7      924.65      926.52     11.68 o 
  -1   3   7       26.00       19.33      2.59 o 
   0   3   7      677.15      724.98     11.48 o 
   1   3   7       18.17       20.77      3.19 o 
   2   3   7      545.45      572.25     11.25 o 
   3   3   7      191.40      196.29     14.26 o 
   4   3   7      182.20      169.73      8.82 o 
   5   3   7      165.71      177.42      9.73 o 
  -7   4   7       25.99       23.73      5.41 o 
  -6   4   7      229.07      230.54      8.20 o 
  -5   4   7        0.31        0.53      2.18 o 
  -4   4   7      174.92      171.89      5.84 o 
  -3   4   7       66.42       67.14      3.52 o 
  -2   4   7      165.94      167.39      4.91 o 
  -1   4   7       48.97       49.72      5.50 o 
   0   4   7     1573.29     1587.40     18.78 o 
   1   4   7        0.19       -0.91      1.54 o 
   2   4   7      916.17      879.21     27.40 o 
   3   4   7       33.27       29.17      4.88 o 
   4   4   7       80.17       88.26      8.35 o 
  -6   5   7      116.48      108.94     10.17 o 
  -5   5   7        9.25        7.66      2.82 o 
  -4   5   7       58.20       48.17      3.90 o 
  -3   5   7        7.15        5.80      1.85 o 
  -2   5   7       31.51       20.83      2.95 o 
  -1   5   7      128.94      125.18      4.32 o 
   0   5   7       47.22       44.49      3.91 o 
   1   5   7       37.69       25.96      4.26 o 
   2   5   7      398.31      398.31     13.23 o 
   3   5   7       55.15       39.07      5.68 o 
   4   5   7      249.30      248.87     11.08 o 
  -6   6   7        3.33        2.47      3.50 o 
  -5   6   7      292.58      299.28      8.08 o 
  -4   6   7       35.14       30.09      4.26 o 
  -3   6   7     1085.38     1096.55     17.89 o 
  -2   6   7      119.46      119.90      4.51 o 
  -1   6   7      722.28      734.95     10.94 o 
   0   6   7      127.82      126.36      5.40 o 
   1   6   7      248.21      243.59     16.38 o 
   2   6   7       84.83       82.11      9.97 o 
   3   6   7      698.88      701.36     35.83 o 
   4   6   7       56.08       55.80      7.28 o 
  -6   7   7      104.33      111.19      6.48 o 
  -5   7   7        2.81        1.05      2.56 o 
  -4   7   7       46.28       41.84      7.48 o 
  -3   7   7       10.44        5.96      2.17 o 
  -2   7   7       24.37       18.15      2.73 o 
  -1   7   7       43.25       42.69      4.19 o 
   0   7   7      277.06      253.57      7.67 o 
   1   7   7        4.02       -0.67      2.55 o 
   2   7   7      137.51      122.25      7.17 o 
   3   7   7        2.43        1.20      3.31 o 
   4   7   7       33.55       30.70      5.88 o 
  -5   8   7        0.96       -0.36      2.67 o 
  -4   8   7     1056.34     1096.80     38.53 o 
  -3   8   7       35.83       36.75      3.74 o 
  -2   8   7      946.94      975.55     23.19 o 
  -1   8   7        3.98       -1.23      1.96 o 
   0   8   7     1205.42     1195.26     18.01 o 
   1   8   7       63.56       43.43      5.54 o 
   2   8   7      456.08      455.80     22.51 o 
   3   8   7        0.19        0.03      3.34 o 
  -5   9   7       22.58       20.92      4.27 o 
  -4   9   7       65.85       72.71      9.10 o 
  -3   9   7       44.96       50.38      6.23 o 
  -2   9   7       39.29       28.27      3.86 o 
  -1   9   7       45.22       26.34      4.21 o 
   0   9   7       29.05       21.17      3.48 o 
   1   9   7        3.12        0.74      2.88 o 
   2   9   7      262.85      251.88     10.80 o 
  -4  10   7       38.48       35.57      7.59 o 
  -3  10   7       11.69       14.68      4.41 o 
  -2  10   7        7.65        6.78      3.52 o 
  -1  10   7        6.58        5.84      2.69 o 
   0  10   7       99.15       92.64      5.27 o 
   1  10   7       14.42       17.92      4.39 o 
   2  10   7       34.09       36.97      6.27 o 
  -2  11   7       35.27       40.78      6.20 o 
  -1  11   7       21.33       21.57      4.77 o 
   0  11   7       62.53       72.92      6.97 o 
  -6   0   8      217.09      223.64     15.61 o 
  -4   0   8       13.61       10.31      4.89 o 
  -2   0   8      111.18      105.89      8.51 o 
   0   0   8       58.82       54.42      5.98 o 
   2   0   8      290.07      310.44     10.21 o 
   4   0   8      155.83      142.10     10.66 o 
  -6   1   8       29.81       37.69      6.20 o 
  -5   1   8      136.56      131.88      8.13 o 
  -4   1   8        2.03        1.45      1.94 o 
  -3   1   8     1054.07     1062.69     22.52 o 
  -2   1   8      158.07      152.86      7.23 o 
  -1   1   8     1457.85     1444.69     22.79 o 
   0   1   8       56.62       62.77      3.76 o 
   1   1   8      833.79      871.57     13.60 o 
   2   1   8        1.02        0.88      1.88 o 
   3   1   8     1359.57     1412.91     24.16 o 
   4   1   8        0.41       -0.59      2.30 o 
  -6   2   8      372.73      355.06     13.96 o 
  -5   2   8      188.69      201.46      9.90 o 
  -4   2   8      223.84      231.02      7.37 o 
  -3   2   8     1078.31     1157.77     16.88 o 
  -2   2   8        8.26        5.32      2.19 o 
  -1   2   8     1005.36     1078.63     19.27 o 
   0   2   8      162.65      150.60      5.90 o 
   1   2   8      248.45      250.81      7.95 o 
   2   2   8      258.89      256.32      7.62 o 
   3   2   8       42.62       56.71     10.58 o 
   4   2   8      302.64      295.85      9.77 o 
  -6   3   8     1659.33     1590.49     30.96 o 
  -5   3   8       40.01       41.69      4.39 o 
  -4   3   8     3252.55     3197.63     43.74 o 
  -3   3   8       94.69       95.58      4.86 o 
  -2   3   8     3674.28     3594.17     34.30 o 
  -1   3   8        8.72        5.52      2.14 o 
   0   3   8     5474.10     5401.26     66.13 o 
   1   3   8        0.85        2.92      2.07 o 
   2   3   8     3245.60     3381.28     63.74 o 
   3   3   8        0.23        0.49      2.88 o 
   4   3   8      836.53      832.60     92.81 o 
  -6   4   8      484.53      478.10     16.36 o 
  -5   4   8        7.12        6.36      2.70 o 
  -4   4   8      293.92      305.11      8.87 o 
  -3   4   8       84.42       72.89      4.42 o 
  -2   4   8       60.72       66.71      3.46 o 
  -1   4   8       45.65       41.97      3.65 o 
   0   4   8       14.75       15.77      3.65 o 
   1   4   8       54.04       60.76      4.38 o 
   2   4   8       46.40       35.31      5.21 o 
   3   4   8      120.90      119.13      7.50 o 
   4   4   8       93.49       89.38      7.75 o 
  -6   5   8       61.69       63.03      5.90 o 
  -5   5   8       82.70       84.46     11.85 o 
  -4   5   8        1.98        2.33      2.41 o 
  -3   5   8      501.30      513.09      9.69 o 
  -2   5   8        3.74        2.94      1.80 o 
  -1   5   8      959.98      983.69     14.75 o 
   0   5   8       63.97       54.73      4.05 o 
   1   5   8      505.32      521.37     13.80 o 
   2   5   8       11.45        7.71      3.49 o 
   3   5   8      620.50      641.56     20.91 o 
  -5   6   8        6.10        6.83      3.17 o 
  -4   6   8       36.47       33.05      3.62 o 
  -3   6   8       24.62       25.54      4.97 o 
  -2   6   8       59.46       66.70      4.12 o 
  -1   6   8        0.44       -1.96      1.55 o 
   0   6   8       22.70       22.56      4.21 o 
   1   6   8       16.83       10.97      3.59 o 
   2   6   8       10.65        2.89      3.31 o 
   3   6   8       73.38       65.95      8.75 o 
  -5   7   8      151.95      153.00     10.20 o 
  -4   7   8      349.06      369.59      9.27 o 
  -3   7   8      781.80      772.60     16.21 o 
  -2   7   8      195.28      206.07      8.43 o 
  -1   7   8      794.37      776.44     14.73 o 
   0   7   8      102.07      109.74      5.46 o 
   1   7   8      540.43      532.43     17.01 o 
   2   7   8       78.87       74.04     11.37 o 
   3   7   8      880.90      904.67     31.21 o 
  -4   8   8       14.41       17.37      3.75 o 
  -3   8   8      426.38      410.38      9.42 o 
  -2   8   8        0.72        1.51      2.52 o 
  -1   8   8      234.98      220.21      7.66 o 
   0   8   8        1.96        1.11      2.38 o 
   1   8   8       71.65       63.16      8.57 o 
   2   8   8       67.29       71.21     14.51 o 
  -4   9   8      294.92      298.03     10.03 o 
  -3   9   8      133.36      141.08      8.34 o 
  -2   9   8      126.28      124.67      6.09 o 
  -1   9   8        1.72        0.59      2.22 o 
   0   9   8      282.43      275.06      8.95 o 
   1   9   8        2.01       -1.38      2.81 o 
  -3  10   8       45.75       62.22      7.27 o 
  -2  10   8        9.60        5.91      6.08 o 
  -1  10   8       23.43       25.60      4.14 o 
   0  10   8       58.10       51.40      7.16 o 
  -5   0   9       65.23       51.33      9.91 o 
  -3   0   9      133.38      128.24     10.58 o 
  -1   0   9      120.42      107.89      8.86 o 
   1   0   9       20.93       30.23      6.46 o 
   3   0   9       92.40       95.23      6.70 o 
  -6   1   9      488.92      469.75     16.72 o 
  -5   1   9        4.42        7.48      3.70 o 
  -4   1   9      391.71      377.42     15.12 o 
  -3   1   9        5.13        4.57      3.11 o 
  -2   1   9      101.64       86.95      5.95 o 
  -1   1   9        0.19        1.68      2.40 o 
   0   1   9      631.99      611.42     14.68 o 
   1   1   9       68.72       69.68      5.76 o 
   2   1   9      606.22      616.63     14.51 o 
   3   1   9       19.56       21.05      3.86 o 
  -6   2   9        0.58       -0.86      3.38 o 
  -5   2   9      143.78      121.44      8.21 o 
  -4   2   9        2.12        2.17      2.23 o 
  -3   2   9       13.93        5.48      2.52 o 
  -2   2   9        0.47       -1.20      2.43 o 
  -1   2   9        0.12       -0.45      2.14 o 
   0   2   9       72.18       72.07      8.99 o 
   1   2   9        2.03       10.76      8.79 o 
   2   2   9      268.49      256.05     11.20 o 
   3   2   9       57.93       70.31      7.73 o 
  -6   3   9       11.28       11.16      4.72 o 
  -5   3   9      398.35      432.98     15.32 o 
  -4   3   9        0.55        2.93      2.55 o 
  -3   3   9     1844.96     1904.99     24.22 o 
  -2   3   9        9.61        8.18      2.60 o 
  -1   3   9     1567.07     1589.58     25.95 o 
   0   3   9       17.73       10.76      3.30 o 
   1   3   9      272.65      265.19      7.94 o 
   2   3   9        0.89       -0.26      2.96 o 
   3   3   9      230.88      207.80     12.84 o 
  -5   4   9      142.66      122.99      6.22 o 
  -4   4   9        7.68        8.50      2.96 o 
  -3   4   9       96.72       87.08      5.03 o 
  -2   4   9        1.74        2.47      2.36 o 
  -1   4   9        1.01        1.56      2.40 o 
   0   4   9       34.38       46.32     10.67 o 
   1   4   9        0.94        1.60      2.33 o 
   2   4   9        7.86        5.02      3.61 o 
   3   4   9        0.13       -1.33      3.36 o 
  -5   5   9       68.23       74.84      6.24 o 
  -4   5   9      170.84      174.34     13.70 o 
  -3   5   9      239.44      259.48     13.56 o 
  -2   5   9        0.55        2.25      2.20 o 
  -1   5   9      121.09      132.66      5.73 o 
   0   5   9       76.61       74.54      9.15 o 
   1   5   9        0.26       -1.81      2.56 o 
   2   5   9      114.88      121.58      8.52 o 
  -5   6   9       12.97       10.21      3.50 o 
  -4   6   9      143.55      139.29      6.70 o 
  -3   6   9      158.53      145.96      6.61 o 
  -2   6   9       70.16       67.04      4.39 o 
  -1   6   9      331.88      316.96      9.10 o 
   0   6   9        3.83        1.83      3.04 o 
   1   6   9      204.97      205.27     11.07 o 
   2   6   9        0.11       -3.13      3.00 o 
  -4   7   9      157.86      157.06      7.24 o 
  -3   7   9      122.09      122.97      6.22 o 
  -2   7   9       94.05       97.46      9.49 o 
  -1   7   9       54.02       46.29      9.99 o 
   0   7   9      438.54      391.08     12.93 o 
   1   7   9        3.20        3.15      3.50 o 
   2   7   9      401.29      365.60     23.59 o 
  -3   8   9      131.75      150.67      7.05 o 
  -2   8   9        0.40       -0.25      2.44 o 
  -1   8   9       34.72       23.60      3.87 o 
   0   8   9       14.03        5.98      3.41 o 
   1   8   9       33.45       29.91      5.75 o 
  -2   9   9        1.69       -0.50      2.46 o 
  -1   9   9      189.22      177.89      7.43 o 
  -4   0  10      654.25      714.70     27.87 o 
  -2   0  10      469.72      480.82     20.45 o 
   0   0  10     1106.30     1040.63     29.79 o 
   2   0  10      755.06      788.54     26.51 o 
  -5   1  10        2.46        1.47      3.53 o 
  -4   1  10       22.18       23.38      5.32 o 
  -3   1  10        0.57        2.51      2.96 o 
  -2   1  10        8.17       11.75      3.65 o 
  -1   1  10        1.59       -0.87      2.68 o 
   0   1  10       63.42       64.42      5.85 o 
   1   1  10        5.46        9.19      3.53 o 
   2   1  10      122.97      110.56      7.11 o 
  -5   2  10       29.89       31.74      6.08 o 
  -4   2  10       41.44       51.60     14.91 o 
  -3   2  10      271.50      293.61     11.88 o 
  -2   2  10       11.75       12.52      3.95 o 
  -1   2  10      344.97      380.68     12.53 o 
   0   2  10      160.55      152.48      7.94 o 
   1   2  10       78.84       93.63      6.49 o 
   2   2  10      186.20      190.44      9.21 o 
  -5   3  10       95.79       85.97     14.87 o 
  -4   3  10        8.39       22.62      8.71 o 
  -3   3  10      231.79      228.97      8.21 o 
  -2   3  10       43.35       37.30      6.50 o 
  -1   3  10      156.76      138.07      8.29 o 
   0   3  10      130.49      116.56      7.12 o 
   1   3  10       95.72       80.59      6.18 o 
   2   3  10      220.64      227.21     14.92 o 
  -5   4  10      233.25      240.50     12.14 o 
  -4   4  10      174.34      201.85      7.98 o 
  -3   4  10      456.09      445.76     11.54 o 
  -2   4  10      144.15      162.54      9.61 o 
  -1   4  10      145.40      137.96      7.76 o 
   0   4  10      222.11      236.63      9.95 o 
   1   4  10        4.63       -2.10      3.66 o 
   2   4  10      181.96      180.64      9.34 o 
  -4   5  10       25.28       29.09      4.43 o 
  -3   5  10      176.50      165.85      7.24 o 
  -2   5  10        0.62       -0.43      2.41 o 
  -1   5  10      210.52      191.74     14.14 o 
   0   5  10       24.68       16.56      6.13 o 
   1   5  10       91.05       85.52      6.49 o 
  -4   6  10      429.37      434.92     17.81 o 
  -3   6  10      136.17      147.67      7.26 o 
  -2   6  10      321.75      331.58     10.08 o 
  -1   6  10      172.57      156.25     12.17 o 
   0   6  10      771.70      765.88     27.17 o 
   1   6  10      136.16      125.37      8.01 o 
  -3   7  10        6.76        5.84      3.09 o 
  -2   7  10        7.55        7.31      3.84 o 
  -1   7  10        0.02        2.04      4.30 o 
   0   7  10        0.07       -1.94      3.04 o 
  -3   0  11      251.74      249.65     16.37 o 
  -1   0  11      207.36      206.47     13.98 o 
   1   0  11        0.33       -1.40      4.35 o 
  -4   1  11      425.49      441.69     16.16 o 
  -3   1  11      348.34      386.48     14.39 o 
  -2   1  11      515.64      541.18     16.47 o 
  -1   1  11      445.63      479.63     15.45 o 
   0   1  11      761.58      758.60     19.03 o 
   1   1  11      250.95      296.42     11.82 o 
  -4   2  11      253.21      245.18     15.49 o 
  -3   2  11       82.33       78.62      8.34 o 
  -2   2  11        3.11        4.12      3.64 o 
  -1   2  11      266.98      242.95     10.81 o 
   0   2  11        1.16       -3.23      2.93 o 
   1   2  11      172.71      151.67      8.60 o 
  -3   3  11       18.39       16.46      4.92 o 
  -2   3  11       70.40       65.84     11.05 o 
  -1   3  11       50.49       64.22      7.26 o 
   0   3  11       16.13       12.17      4.36 o 
  -3   4  11       85.10       87.18     16.21 o 
  -2   4  11       19.26       14.09      5.84 o 
  -1   4  11      159.73      150.24      8.72 o 
   0   4  11       21.00        9.13      6.01 o 
  -2   5  11      312.00      327.09     13.01 o 
  -1   5  11       44.54       38.01      6.06 o 
                                                 
